# Supplementary material for: Ecological urbanism as a condition underpinning urban life for internally displaced peoples in Colombia
Source: PLoS One. 2023 Sep 19;18(9):e0291794. doi: 10.1371/journal.pone.0291794 (PMC10508601; doi:10.1371/journal.pone.0291794)
Supplement: S2 File — Survey responses. (XLSX) [file pone.0291794.s002.xlsx]

## Sheet: Respuestas de formulario 1
Marca temporal	1.Fecha de visita	2. Nombre entrevistador	3. Nombre entrevistado	Sexo	4. Edad entrevistado	5. Tiempo que lleva viviendo en el lugar (años)	6. Sector	7. Código de vivienda	8. Coordenadas (Latitud)	9. Coordenadas (Longitud)	10. Nombre Propietario	11. Seguridad jurídica de la tenencia	12. Riesgo de la vivienda por inundación [Percepción]	12. Riesgo de la vivienda por inundación [Ubicación ]	13. Riesgo de la vivienda por hundimiento [Percepción]	13. Riesgo de la vivienda por hundimiento [Ubicación ]	14. Riesgo de la vivienda por deslizamiento [Percepción]	14. Riesgo de la vivienda por deslizamiento [Ubicación ]	15. Área de la vivienda ( m2)	16. Número de personas que habitan en la vivienda	17. Número de grupos familiares en la vivienda	18. Número de personas del grupo familiar que trabajan	19. ¿Si desarrolla una actividad productiva en su vivienda qué espacio de la misma destina a dicha actividad?	20. ¿Son suficientes los espacios con que cuenta su vivienda en relación con las necesidades de su grupo familiar?	21. Indique los servicios públicos domiciliarios con los que cuenta la vivienda	22. Indique las áreas de servicio con las que cuenta su vivienda	23. ¿La vivienda cuenta con ventilación natural?	24. ¿La vivienda cuenta con iluminación natural?	25. Indique el tipo de piso con el que cuenta la vivienda	26. ¿Alguno de los espacios que en el día funciona de una forma, en la noche funciona de otra?	27. Indique la estructura de la vivienda	28. Materiales de Cerramiento en fachada de la vivienda	29. Materiales - Techo de la vivienda	30. ¿Quisiera mejorar su vivienda, que espacio y porque?	31. Fachada principal de la vivienda	32. Materialidad de la vivienda	33. Zonificación de la vivienda	34. Altura de la vivienda (número de pisos)	35. Uso del suelo	36. Estado general de la vivienda	37. Tipología	38. Indique los equipamientos que existen cercanos a su vivienda	39. ¿Cuáles de estas infraestructuras utiliza?	40. Existen lugares de encuentro cercanos a su vivienda:	41. ¿Cuáles son estos lugares de encuentro?	42. ¿Cuáles de estos lugares de encuentro utiliza?	43. ¿Se siente seguro de asistir a estos lugares de encuentro?	44. Existen lugares de atención, encuentro y alojamiento ante posibles desastres naturales	45. ¿Cuáles son estos lugares de asistencia?
2021-08-01 11:03:18	2021-08-01	Maria fernanda. Echeverri	Informante 1	F	32	22	Alto	A1			Propietario 1	Propietario	Bajo	Bajo	Bajo	Medio	Bajo	Medio	45	3	1	0	Ninguna	Sí	Energía, Agua, Recolección de basuras, Internet	Sanitario, Lavamanos, Ducha	Sí	Sí	Mortero	No	Mampostería	Ladrillo a la vista	Zinc	Si, ampliar una habitación				1	Residencial	Regular	Unifamiliar	Ninguno	Ninguna	No	Ninguno	Ninguno	No	No	Ninguno
2021-08-01 11:13:29	2021-08-01	Valeria Madrid	Informante 2	F	58	12	Bajo	001	6403807	-75. 421925	Propietario 2	Propietario	Alto	Alto	Alto	Alto	Alto	Alto	25	4	1	2	No	No	Energía, Agua, Alcantarillado	Sanitario	Sí	Sí	Mortero	Sí		Madera	Zinc	Muy estrechos para la familia, espacios precarios				1	Residencial	Malo	Unifamiliar	Ninguno	Ninguna	Sí	Salon social	A veces salon social	No	Sí	Los vecinos
2021-08-01 11:19:02	2021-08-01	Maria Fernanda Echeverri	Informante 3	M	57	16	Alto	A2			Propietario 3	Propietario	Bajo	Medio	Bajo	Medio	Bajo	Medio	30	1	1	Ninguna	Ninguna	No	Energía, Agua	Sanitario, Lavamanos, Ducha	No	No	Baldosa común	No	Prefabricado	Madera	Zinc	Si ampliar las habitaciones				1	Residencial	Malo	Unifamiliar	Centro de salud, Centro educativo	Ninguno	No	Ninguno	Ninguno	Sí	No	Ninguno
2021-08-01 11:21:53	2021-08-01	Melissa Arango	Informante 4	F	44	4	Medio	M2			Propietario 4	Arrendatario	Alto		Alto		Alto		80	10	2	1	Si	No	Energía, Agua, Gas, Telefonía	Sanitario, Ducha, Zona de ropas	Sí	No	Mortero	No		Madera, Tapia	Zinc	Cuarto privacidad				1	Residencial	Malo	Bifamiliar	Ninguno	Colegio	No			No	No
2021-08-01 11:25:47	2021-07-01	Asly	Informante 5	F	54	28	Alto	2	6412598	-75409038	Propietario 5	Propietario	Medio	Alto	Alto	Alto	Bajo	Alto		4	1	1	No aplica	No	Energía, Agua, Gas, Internet	Sanitario, Lavamanos, Ducha, Zona de ropas	Sí	No	Mortero	No	Muros portantes	Madera	Zinc	Habitaciones individuales y cocina por comodidad	https://drive.google.com/open?id=11QuPQF-4BJxjEGM7bso8CspWvMlbu1TY	https://drive.google.com/open?id=1luFIGJaXj5mul1owR4cFZHRhWI6ytjsZ	https://drive.google.com/open?id=1E9j3-iZFfonxmtXRAhCi51H847ZqzXzV	1	Residencial	Malo	Unifamiliar	Ninguno	N/A	Sí	Salón comunal	Salón comunal	No	Sí	Salida a la carretera
2021-08-01 11:30:23	2021-08-01	Karen Mesa	Informante 6	M	18	14	Bajo	002	6414688	-75401772	Propietario 6	Tenedor	Alto	Alto	Alto	Alto	Alto	Alto	126	5	2	3	No	Sí	Energía, Alcantarillado	Zona de ropas	No	No	Tierra	No	Palafitos	Madera	Zinc	Mejorar toda la casa, para una viviendas digna a mi familia				1	Residencial	Malo	Bifamiliar	Centro de salud, Deportivos, Centro cultural, Asistencia social, Centro educativo	Centro educativo, deportivo	Sí	Salón comunal	Salón comunal	Sí	No
2021-08-01 11:32:49	2021-08-01	Estefanía Lopera	Informante 7	F	34	3 meses	Medio		6414876	-75453854	Propietario 7	Arrendatario	Alto		Alto		Alto		40	2	1	2	No	Sí	Energía, Agua, Recolección de basuras, Alcantarillado	Sanitario, Lavamanos, Ducha, Zona de ropas	Sí	Sí	Mortero	No	Mampostería	Ladrillo revocado	Asbesto cemento		https://drive.google.com/open?id=1pSl0MWQw35CfSTFL1bzjSAH0ZESSxlyg, https://drive.google.com/open?id=1lKkShGDaaAxKKs5VFCR-NOU2Dg1AjS0p	https://drive.google.com/open?id=1P07v1agqzy0nAYxoqAnCte8n8QYvhE4S, https://drive.google.com/open?id=1zsQLGe0xVNiUDmSPQW3XdDLEwWXHQnkb			Residencial	Bueno	Unifamiliar	Ninguno			La acción comunal	Ninguno	Sí	No
2021-08-01 11:42:21	2021-08-01	Maria Fernada echeverri	Informante 8	F	35	16	Alto	A4			Propietario 8	Propietario	Bajo	Medio	Bajo	Medio	Bajo	Medio	35	3	1	1	No	No	Energía, Agua, Recolección de basuras	Sanitario, Lavamanos, Ducha			Baldosa común		Prefabricado	Madera	Zinc	Si, mejorar la cocina				1	Residencial	Regular	Unifamiliar	Centro educativo	Centro educativo	No	Ninguno	Ninguno	No	No	Ninguno
2021-08-01 11:44:19	2021-08-01	Juan Esteban Marín Ribón	Informante 9	M	43	20	Bajo	03	6414785	-75401808	Propietario 9	Propietario	Alto	Alto	Alto	Alto	Bajo	Bajo	30	2	1	2		No	Energía, Alcantarillado	Sanitario, Zona de ropas	No	No	Mortero	No	Palafitos	Madera	Asbesto cemento	Acueducto				1	Residencial	Regular	Unifamiliar	Centro de salud, Deportivos, Centro cultural, Asistencia social, Centro educativo	No	Sí	Salud, deporte		Sí	No
2021-08-01 11:49:58	2021-08-01	Melissa Arango	Informante 10	F	61	32	Medio	M3			Propietario 10	Invasión	Alto		Alto		Medio			2	1	0	No	Sí	Energía, Agua, Gas	Sanitario, Lavamanos, Ducha, Zona de ropas	Sí	No	Tierra	No		Madera	Zinc	Si. está deteriorada				1	Residencial	Malo	Unifamiliar	Ninguno	Ninguno	Sí	Caseta comunal o donde don Martin		Sí	No
2021-08-01 11:51:27	2021-08-01	Estefanía Lopera	Informante 11	M	35	4	Medio	M4	6414749	75404092	Propietario 11	Arrendatario	Bajo		Medio		Medio		30	5	2	2	Arreglo uñas	Sí	Energía, Agua, Recolección de basuras, Alcantarillado, Internet	Sanitario, Lavamanos, Ducha, Zona de ropas	Sí	Sí	Mortero	No	Mampostería	Ladrillo revocado	Zinc	No, por el momento no.	https://drive.google.com/open?id=1Z8dWv8uTIVw-XveybGi-5HXxO5bqHJBx, https://drive.google.com/open?id=1WYSV_MmW5DGvdSHQj7rlviXsELxRAPXH	https://drive.google.com/open?id=11pfXm9-zQusAM5FZgD8wnoC7pLVYVO0L			Mixto	Bueno	Bifamiliar	Centro educativo	La escuela, pero en el hayillo	Sí	Se refiere a la junta de acción comunal y al parqueadero.	Ambos.	Sí	Sí	Un lugar donde ayudan, la misma comunidad.
2021-08-01 11:54:21	2021-08-01	Asly	Informante 12	F	26	26	Alto	4	6412607	-75409129	Propietario 12	Propietario	Bajo	Alto	Medio	Alto	Bajo	Alto	56	4	1	1	N/A	Sí	Agua, Gas, Internet	Sanitario, Lavamanos, Ducha, Zona de ropas	Sí	Sí	Mortero	No	Pórticos	Ladrillo a la vista	Teja de barro	Ampliarla, mejorar habitaciones	https://drive.google.com/open?id=10inJFEcB64jnDta2zP9POLnsYALf03cV	https://drive.google.com/open?id=13QG3KdHgUYP5CIYg5UvIvn7qCQlMEtW6	https://drive.google.com/open?id=15wRiZG7617th_RBHAWAhz5vkILW3nBTq	1	Residencial	Regular	Unifamiliar	Centro cultural	No	Sí	Salón comunal	Ninguno	No	Sí	Parqueadero San Judas
2021-08-01 12:03:52	2021-08-01	Luz Aurora Blandon Perez	Informante 13	M	54	8	Bajo	005A	64147759	-754021733	Propietario 13	Propietario	Alto	Alto	Alto	Alto	Bajo	Bajo	35	1	1	1	No	No	Energía, Agua, Recolección de basuras, Alcantarillado	Sanitario, Lavamanos, Zona de ropas	Sí	Sí	Tierra	Sí	Palafitos	Material reciclado, Madera	Zinc	Si , por el riesgo cercar de la quebrada				1	Residencial	Malo	Unifamiliar	Centro de salud, Deportivos, Centro educativo	Ninguno	No	Salón comunal	Salón comunal	Sí	No	No existe
2021-08-01 12:08:57	2021-08-01	Juan Esteban Marin	Informante 14	F	39	5	Bajo	4a	6414878	-75402094	Propietario 14	Propietario	Alto	Alto	Alto	Alto	Alto	Alto	40	9	1	0	Patio trasero	No	Gas		No	No	Tierra	Sí	Palafitos	Madera	Zinc	Hacerla de nuevo	https://drive.google.com/open?id=1YzmaenN30rIb0T-R6s00utnJ50uz6FlV	https://drive.google.com/open?id=1jn6vdq8EXM1is9TT1UYvII2NHA4cmM8-		1	Residencial	Malo	Unifamiliar			No				No
2021-08-01 12:12:43	2021-08-01	Melissa Arango	Informante 15	F	65	11	Medio	M5			Propietario 15	Poseedor	Medio		Alto		Alto			4	1	1	No	No	Energía, Agua, Gas	Sanitario, Zona de ropas	Sí	No	Mortero	No	Mampostería	Ladrillo a la vista	Zinc					1	Residencial	Regular	Unifamiliar	Ninguno	Ninguno	Sí	Acción comunal		Sí	Sí	Salir a la carrera
2021-08-01 12:14:16	2021-08-01	Valeria Madrid	Informante 16	M	64	12	Bajo	004			Propietario 16	Propietario	Medio	Medio	Bajo	Bajo	Bajo	Bajo	250	1	1	1	120	Sí	Energía, Agua, Gas	Sanitario, Lavamanos, Ducha	Sí	No	Mortero	No	Palafitos	Madera	Zinc	No ,es solo apenas para el				1	Mixto	Regular	Unifamiliar	Centro cultural	Ninguna	No	Salon social	Salon social	Sí	No	Vecinos
2021-08-01 12:17:37	2021-08-01	Maria fernanda echeverri	Informante 17	M	53	22	Alto	A6			Propietario 17	Propietario	Bajo		Bajo	Medio	Bajo	Medio	110	2	1	1	Tienda al lado de la vivienda	Sí	Energía, Agua, Recolección de basuras, Internet	Sanitario, Lavamanos, Ducha, Zona de ropas	Sí	Sí	Mortero	No	Mampostería	Ladrillo revocado	Teja de barro	Si				1	Mixto	Bueno	Unifamiliar	Centro educativo	Centro educativo	No	Ninguno	Ninguno	No	No	Ninguno
2021-08-01 12:23:04	2021-08-01	Christian Mesa	Informante 18	F	37	7 años	Medio	M6	6414715	-75404331	Propietario 18	Propietario	Alto		Bajo		Bajo		37	5	1	1	No	Sí	Energía, Agua, Recolección de basuras, Alcantarillado	Sanitario, Lavamanos, Ducha, Zona de ropas	Sí	Sí	Baldosa cerámica	No	Pórticos	Ladrillo revocado	Zinc	La cocina y el techo.	https://drive.google.com/open?id=1L4aN08m1wf0oIN-V3euiTXXgR7eAXWdA	https://drive.google.com/open?id=1SRftQ0CuO8zugslgSJ3GYgjcT74bpXCX, https://drive.google.com/open?id=1AXPD5RkFRLZ-jrPqWbv-sMPWksR8Kp_u		1	Residencial	Bueno	Unifamiliar	Ninguno		Sí	La caseta		No	Sí	Dentro de la misma comunidad se colaboran, y a veces vienen del municipio a colaborar.
2021-08-01 12:29:06	2021-08-01	Asly	Informante 19	M	52	30	Alto	9	6413026	-75409034	Propietario 19	Propietario	Bajo	Alto	Bajo	Alto	Bajo	Alto	84	7	2	2	No	Sí	Energía, Agua	Sanitario, Lavamanos, Ducha, Zona de ropas	Sí	Sí	Mortero	No	Pórticos	Ladrillo revocado	Teja de barro	Acabados	https://drive.google.com/open?id=1H7YgQ9YAe2zJSlWGVw5kSaRNfvHoFEMm	https://drive.google.com/open?id=1Tu8bRShrlFbCsn1VcnfA80QOoAwzJatO	https://drive.google.com/open?id=16MxjeR5UAdQ-4aB-gLz0H3gnBESWQCWS	2	Residencial	Bueno	Bifamiliar	Centro cultural	No	Sí	Salón comunal	Ninguno	No	No	Ninguno
2021-08-01 12:36:38	2021-08-01	María Isabel Hurtado	Informante 20	M	30	8	Medio	M5			Propietario 20	Propietario	Bajo		Medio		Medio		45	3	1	1		No	Energía, Agua, Gas, Alcantarillado	Sanitario, Ducha, Zona de ropas	Sí	Sí	Tierra	No		Madera	Zinc	Casa de material completa, piso, mejoras				1	Residencial	Malo	Unifamiliar	Ninguno		No
2021-08-01 12:39:37	2021-08-01	Valeria madrid	Informante 21	F	22	15	Bajo	007	6414874	-75402343	Propietario 21	Propietario	Bajo	Bajo	Bajo	Bajo	Bajo	Bajo	40	4	1	1	Ninguna	No	Energía, Agua, Gas	Sanitario, Lavamanos, Ducha	Sí	Sí	Mortero	No	Palafitos	Madera	Zinc	Los niños estab creciendo,todos duermen 3n una cama				1	Residencial	Regular	Unifamiliar	Deportivos, Centro cultural	Salon social	No	Salon social	Slaon social	Sí	No	Vecinos
2021-08-01 12:39:46	2021-08-01	María Teresa Agudelo	Informante 22	M	77	11	Bajo	004	6414817	-75402272	Propietario 22	Poseedor	Alto	Alto	Alto	Alto	Bajo	Bajo	110	2	1	1	No	Sí	Energía, Agua	Sanitario, Ducha, Zona de ropas	Sí	Sí	Baldosa común	No	Palafitos	Madera	Zinc	Si,el material de madera de la vivienda toca cambiar y la quebrada cerca				1	Residencial	Regular	Unifamiliar	Ninguno	Ninguno	No	Salón Comunal	Salón Comunal	Sí	No	Ninguno
2021-08-01 12:40:52	2021-08-01	Melissa arango	Informante 23	F	54	22	Medio	M7			Propietario 23	Poseedor	Alto		Medio		Medio		70	7	2	1	No	No	Energía, Agua, Gas, Alcantarillado	Sanitario, Ducha, Zona de ropas	Sí	Sí	Mortero	No		Material reciclado, Madera	Asbesto cemento					1	Residencial	Regular	Bifamiliar	Ninguno	Colegio- centro salud	Sí		Caseta comunal	Sí	Sí	Parte de abajo
2021-08-01 12:42:51	2021-08-01	Maria Fernanda Echeverri	Informante 24	F	35	3	Alto	A8			Propietario 24	Herencia familiar	Bajo	Medio	Bajo	Medio	Bajo	Medio	65	3	1	1	No	Sí	Energía, Agua	Sanitario, Ducha, Zona de ropas	Sí	Sí	Mortero	No	Mampostería	Ladrillo revocado	Losa	Si, mejorar aspectos de acabados				1	Residencial	Regular	Unifamiliar	Centro educativo	Ninguno	No	Ninguno	Ninguno	No	No	Ninguno
2021-08-01 12:55:27	2021-08-01	Maria fernanda echeverri	Informante 25	F	25	1	Alto	A10			Propietario 25	Arrendatario	Medio	Alto	Bajo	Medio	Bajo		25	2	1	1	No	Sí	Energía, Agua	Sanitario, Ducha, Zona de ropas	Sí	Sí	Mortero	No	Pórticos	Ladrillo revocado	Losa	Si				1	Residencial	Regular	Unifamiliar		Ninguna	No	Ninguno	Ninguno	No	No
2021-08-01 12:58:06	2021-08-01	Melissa A	Informante 26	F	32	0.4	Medio	M13			Propietario 26	Arrendatario	Alto		Medio		Alto		80	2	1	2	No	Sí	Energía, Agua, Gas, Alcantarillado	Sanitario, Lavamanos, Ducha, Zona de ropas	Sí	Sí	Baldosa cerámica	No	Muros portantes	Ladrillo revocado, Bloque revocado	Asbesto cemento	Habitación				1	Residencial	Regular	Unifamiliar	Deportivos	Si	No			Sí	No
2021-08-01 13:01:51	2021-08-01	Valeria madrid	Informante 27	F	32	17	Bajo	009	6414812	-75.4026	Propietario 27	Propietario	Bajo	Bajo	Medio	Medio	Alto	Alto	30	4	1	1	Ninguna	No	Energía, Agua	Sanitario, Ducha	Sí	Sí	Mortero	No	Palafitos	Madera	Zinc	El sitio o ubicacion				1	Residencial	Bueno	Unifamiliar	Centro cultural, Asistencia social	Ninguna	No	Ninguna	Ninguna	Sí	No	Vecinos
2021-08-01 13:01:53	2021-08-01	Asly	Informante 28	F	74	40	Alto	7	6412688	-75409045	Propietario 28	Propietario	Bajo	Alto	Bajo	Alto	Bajo	Alto		74	1	1	No	Sí	Energía, Agua	Sanitario, Lavamanos, Ducha, Zona de ropas	Sí	Sí	Baldosa cerámica	No	Pórticos	Ladrillo revocado	Teja de barro	Cocina y acabados para que de vea más bonito	https://drive.google.com/open?id=1ZWAU_tvsq5i2uQND02zlZiRW8PP3rVii	https://drive.google.com/open?id=1PXodjsXEZEkR2DTUc8An1__pIdXwa7WO	https://drive.google.com/open?id=12G2FO3qbKl6IpoEfH991-gF6E1jlNSdq	2	Residencial	Bueno	Bifamiliar	Centro cultural	Salón comunal	Sí	Salón comunal	Salón comunal	Sí	No	N/A
2021-08-01 13:04:31	2021-08-01	Estefanía Lopera Ruiz	Informante 29	F	65	20	Medio	M9	6414639	-75404462	Propietario 29	Propietario	Medio		Bajo		Bajo		64	3	2	2	Si, revueltería	Sí	Energía, Agua, Recolección de basuras, Alcantarillado, Internet	Sanitario, Zona de ropas	Sí	Sí	Mortero	No	Prefabricado	Madera	Asbesto cemento	Toda la casa, pero más que todo el piso de la cocina.	https://drive.google.com/open?id=1HhUYwGTppvvtdaQ0Q39v4q5dIzTIiokk	https://drive.google.com/open?id=1C-bM-sVL-5nuMtavyxLmkvTKQpV_ODo5, https://drive.google.com/open?id=1tTHXI5Rwb23zPsvjDTLvTukQBLTdN0SJ		1	Mixto	Regular	Bifamiliar	Ninguno		Sí	La caseta comunal	Va más qie todo a las reuniones de Trans metano, Ecopetrol y asi.	Sí	Sí	Acá mismo vienen los bomberos y la gente a colaborar.
2021-08-01 13:07:16	2021-08-01	María Isabel Hurtado	Informante 30	F	52	6	Medio	M12			Propietario 30	Propietario	Medio		Alto		Medio		49	5	1	1	No	No	Energía, Agua, Gas	Sanitario, Lavamanos, Ducha, Zona de ropas	Sí	Sí	Mortero	Sí	Muro vaciado	Ladrillo revocado	Zinc					1	Residencial	Bueno	Unifamiliar	Centro educativo	Colegio en el Tablazo	No				No
2021-08-01 13:10:04	2021-08-01	Maria fernanda echeverri	Informante 31	F	53	2 meses	Alto	A12			Propietario 31	Arrendatario	Medio	Alto	Bajo	Medio	Bajo	Medio	55	6	1	1	No	Sí	Energía, Agua	Sanitario, Lavamanos, Ducha, Zona de ropas	Sí	Sí	Baldosa común	No	Mampostería	Ladrillo revocado	Losa					1	Residencial	Regular	Unifamiliar	Ninguno	Ninguno	No	Ninguno	Ninguno	No	No	Ninguno
2021-08-01 13:11:48	2021-08-01	Diana Patricia Hoyos San Pedro	Informante 32	M	43	20	Bajo	010	6415039	-75402528	Propietario 32	Propietario	Medio	Medio	Bajo	Bajo	Bajo	Bajo	90	6	1	3	Ninguna	Sí	Energía, Agua, Recolección de basuras, Alcantarillado	Sanitario	Sí	Sí	Tierra	No	Mampostería	Ladrillo a la vista	Zinc	Si, mejorar las condiciones de la casa				1	Residencial	Regular	Unifamiliar	Ninguno	Ninguna manera	Sí	Salón comunal	Salón comunal	Sí	No	Ningún
2021-08-01 13:12:17	2021-08-01	Juan Esteban Marín	Informante 33	F	39	20	Bajo	7	6414999	-75402388	Propietario 33	Propietario	Alto	Alto	Alto	Alto	Bajo	Bajo	80	4	1	2	Gallinas, cultivos	Sí	Energía, Agua, Gas, Recolección de basuras, Alcantarillado	Sanitario, Ducha	Sí	Sí	Mortero	No	Palafitos	Madera	Zinc	Cocina, baño				1	Residencial	Regular	Bifamiliar	Centro de salud, Deportivos, Centro cultural, Centro educativo	No	Sí	Bingo			Sí
2021-08-01 13:17:09	2021-08-01	Melissa A	Informante 34	M	44	14	Medio	M11			Propietario 34	Poseedor	Alto		Alto		Medio		80	2	1	1	No	No	Energía	Sanitario, Ducha	No	No	Mortero	No		Madera	Asbesto cemento					1	Residencial	Regular	Unifamiliar	Deportivos	No	No			No	Sí	Parqueadero
2021-08-01 13:22:32	2021-08-01	Asly	Informante 35	F	32	4 meses	Alto	11	6412710	-75408618	Propietario 35	Arrendatario	Bajo	Alto	Bajo	Alto	Bajo	Alto	30	6	1	3	No	No	Energía, Agua, Gas	Sanitario, Lavamanos, Ducha, Zona de ropas	Sí	Sí	Baldosa cerámica	No	Pórticos	Ladrillo revocado	Teja de barro	N/A	https://drive.google.com/open?id=15fAIUZC4sUgjjd6C60at9w5LWWPigPNp	https://drive.google.com/open?id=1DbYybNYuY2jyGT2BUuGyat8yPcxFSQD1		1	Residencial	Bueno	Unifamiliar	Centro cultural	Salón comunal	Sí	Salón comunal	Salón comunal	Sí	Sí	Encuentro cerca a la carretera y parqueadero
2021-08-01 13:26:37	2021-08-01	Maria fernanda echeverri	Informante 36	F	69	6 meses	Alto	A14			Propietario 36	Propietario	Bajo	Medio	Bajo	Medio	Bajo	Medio	55	1	1	0	No	Sí	Energía, Agua	Sanitario, Lavamanos, Ducha, Zona de ropas	Sí	Sí	Mortero	No	Prefabricado	Prefabricado	Teja de barro	No				1	Residencial	Regular	Unifamiliar	Ninguno	No	No	Ninguno	Ninguno	No	No	Ninguno
2021-08-01 13:40:50	2021-08-01	Christian Mesa	Informante 37	M	50	13	Medio	M16			Propietario 37	Poseedor	Bajo		Bajo		Bajo		110	4	1	2	No	Sí	Energía, Agua, Recolección de basuras, Alcantarillado, Internet	Sanitario, Ducha, Zona de ropas	Sí	Sí	Baldosa común	No	Mampostería	Ladrillo a la vista	Asbesto cemento	El techo	https://drive.google.com/open?id=1qxsdRZ-z9mTKESqaJuAXcmrcbulNHMOJ	https://drive.google.com/open?id=1k07_iBDLo73iTzOwpRAuWileuNleXW3v		1	Residencial	Bueno	Unifamiliar	Centro de salud, Deportivos, Centro cultural, Asistencia social, Centro educativo	Centro educativo y zonas deportivas	Sí	En la autopista	El de la autopista	Sí	No	No hay
2021-08-01 13:42:46	2021-08-01	Estefanía Lopera Ruiz	Informante 38	F	54	21	Medio	M14	6414482	-75404639	Propietario 38	Propietario	Alto		Bajo		Bajo		65	6	1	2	Si, bolis de hielo.	Sí	Energía, Agua, Recolección de basuras, Alcantarillado	Sanitario, Lavamanos, Ducha, Zona de ropas	No	No	Mortero	No		Madera	Asbesto cemento	La cocina primero y luego las habitaciones.	https://drive.google.com/open?id=1FNxQNWIZJW2hTS83o3NvMPI4xM9oJQCD	https://drive.google.com/open?id=1IkIOlBn2pUsqpo_GBG38R56p7S1J_xrN		1	Residencial	Regular	Unifamiliar	Ninguno	Los más cercanos son en el Hatillo y en Barbosa.	Sí	Tiendas, espacios para reunirse, cancha de futbol.	Ella no va, pero las hijas van aaeróbicos y bingos.	Sí	No	No sabe mucho de eso. Cuando hay situaciones vienen a colaborar del municipio.
2021-08-01 16:56:28	2021-08-01	Maria fermanda echeverri	Informante 39	F	65	20	Alto	A16			Propietario 39	Propietario	Bajo	Medio	Bajo	Medio	Bajo	Medio	60	2	1	1	No	Sí	Energía, Agua	Sanitario, Lavamanos, Ducha, Zona de ropas	Sí	Sí	Baldosa cerámica	No	Mampostería	Ladrillo revocado	Teja de barro	No				1	Residencial	Bueno	Unifamiliar	Ninguno	Ninguna	No	Ninguno	Ninguno	No	No	Ninguno
2021-08-01 17:00:15	2021-08-01	Asly	Informante 40	F	25	5 meses	Alto	13	6412783	-75408205	Propietario 40	Arrendatario	Bajo	Alto	Bajo	Alto	Bajo	Alto		7	2	3	Servicio de comidas	Sí	Energía, Agua	Sanitario, Lavamanos, Ducha, Zona de ropas	Sí	Sí	Mortero	No	Pórticos	Ladrillo revocado	Zinc	Cambiar techo				1	Mixto	Regular	Unifamiliar	Asistencia social	No	Sí	Salón comunal	Salón comunal	Sí	No	N/A
2021-08-01 17:09:17	2021-08-01	Maria fernanda echeveri	Informante 41	F	40	4	Alto	A18			Propietario 41	Arrendatario	Bajo	Medio	Bajo	Medio	Bajo	Medio	60	7	1	2	No	Sí	Energía, Agua	Sanitario, Lavamanos, Ducha, Zona de ropas	Sí	Sí	Baldosa cerámica	No	Mampostería	Ladrillo revocado	Teja de barro					1	Residencial	Bueno	Unifamiliar	Ninguno	Ninguno	No	Ninguno	Nninguno	No	No	Ninguno
2021-08-01 17:11:41	2021-08-01	Melissa A	Informante 42	F	47	30	Medio	M18			Propietario 42	Poseedor	Bajo		Medio		Alto		70	2	1	1	No	Sí	Energía, Agua, Gas, Recolección de basuras, Alcantarillado, Internet	Sanitario, Lavamanos, Ducha, Zona de ropas	No	No	Baldosa cerámica	No	Mampostería	Ladrillo revocado	Losa	Si humedad en la cocina				2	Residencial	Regular	Unifamiliar	Ninguno	Colegio	No			Sí	No
2021-08-01 17:15:30	2021-08-01	Maria Isabel Hurtado	Informante 43	F	39	20	Medio	M15			Propietario 43	Propietario	Alto		Bajo		Alto			60	1	1	No	Sí	Energía, Agua, Gas	Sanitario, Ducha, Zona de ropas	Sí	Sí	Mortero	No		Madera	Zinc	Casa mas amplia, mejor ubicada y sin riesgo				1	Residencial	Regular	Unifamiliar	Centro educativo	Colegio el hatillo	Sí				No
2021-08-01 17:18:31	2021-08-01	Estefanía Lopera Ruiz	Informante 44	F	59	11	Medio	M17			Propietario 44	Propietario	Alto		Bajo		Medio		36	4	2	2		No	Energía, Agua, Recolección de basuras, Alcantarillado	Sanitario, Lavamanos, Ducha, Zona de ropas	Sí	Sí	Mortero	No	Mampostería	Bloque a la vista	Asbesto cemento					2	Residencial	Bueno	Bifamiliar	Ninguno		Sí			Sí	Sí
2021-08-01 17:18:44	2021-08-01	Erika Pérez	Informante 45	M	45	5	Bajo	016	6415055	-75402709	Propietario 45	Propietario	Bajo	Bajo	Bajo	Bajo	Bajo	Bajo	18	2	1	1		No	Energía, Agua, Recolección de basuras, Alcantarillado	Sanitario, Lavamanos, Ducha, Zona de ropas	No	No	Mortero	Sí	Mampostería	Ladrillo a la vista	Zinc	Si, mayor espacio				1	Residencial	Regular	Unifamiliar	Ninguno	Ninguna	No	Salón comunal	Salón comunal	Sí	No	Ninguno
2021-08-01 17:22:56	2021-08-01	Maria fernanda ecHeverri	Informante 46	M	53	5	Alto	A20			Propietario 46	Propietario	Bajo	Medio	Bajo	Medio	Bajo	Medio	80	1	1	1	No	Sí	Energía, Agua	Sanitario, Lavamanos, Ducha, Zona de ropas	Sí	Sí	Baldosa común	No	Mampostería, Pórticos	Ladrillo revocado	Losa	Si ampliar la casa				1	Residencial	Bueno	Unifamiliar	Ninguno	Ninguno	No	No	Ninguno	No	No	Ninguno
2021-08-01 17:23:32	2021-08-01	Valeria madrid	Informante 47	F	41	24	Bajo	14	6415102	-75402736	Propietario 47	Propietario	Bajo	Bajo	Bajo	Bajo	Bajo	Bajo	35	2	1	2	Ninguna	Sí	Energía, Agua, Gas	Sanitario, Ducha	Sí	Sí	Mortero	No	Mampostería	Ladrillo a la vista	Asbesto cemento	Ventanas abiertas				1	Residencial	Bueno	Unifamiliar	Ninguno	Ninguna	No	Caseta comunal	No mucho	Sí	No	Vecinos
2021-08-01 17:25:59	2021-08-01	Juan Esteban Marín Ribón	Informante 48	F	23	4	Bajo	11	6415125	,-75.402522	Propietario 48	Propietario	Alto	Alto	Bajo	Bajo	Bajo	Bajo		2	1	1	No	Sí	Energía, Agua, Gas, Recolección de basuras	Sanitario, Ducha, Zona de ropas	No	Sí	Tierra	No	Palafitos	Madera	Zinc	Las paredes				1	Residencial	Regular	Unifamiliar	Centro de salud, Deportivos, Centro cultural, Asistencia social, Centro educativo	Coliseo gimnasio	Sí	Caseta comunal	Caseta comunal	Sí	No
2021-08-01 17:29:47	2021-08-01	Asly	Informante 49	F	59	16	Alto	15	6412919	-75407905	Propietario 49	Propietario	Medio	Alto	Alto	Alto	Alto	Alto		4	1	2	No	Sí	Energía, Agua	Sanitario	Sí	No	Mortero	No	Mampostería	Ladrillo revocado	Zinc	Baño, cocina y habitaciones por comodidad				1	Residencial	Regular	Unifamiliar	Asistencia social	Salón comunal	Sí	Salón comunal	Salón comunal	Sí	No	N/A
2021-08-01 17:32:39	2021-08-01	Melissa Arango	Informante 50	M	57	28	Medio	M19			Propietario 50	Poseedor	Bajo		Bajo		Medio		42	1	1	1	No	Sí	Energía, Alcantarillado		Sí	Sí	Mortero	Sí	Mampostería	Ladrillo a la vista	Asbesto cemento					1	Residencial	Bueno	Unifamiliar	Deportivos	Barbosa	Sí	Acción comunal		Sí	Sí	Caseta acción comunal
2021-08-01 17:32:48	2021-08-01	Maria fernanda echeverri	Informante 51	F	28	25	Alto	A22			Propietario 51	Poseedor	Alto	Alto	Alto	Alto	Bajo	Medio	65	3	1	1	No	Sí	Energía, Agua, Internet	Sanitario, Lavamanos, Ducha, Zona de ropas	Sí	Sí	Baldosa cerámica	No	Mampostería	Ladrillo a la vista, Prefabricado	Teja de barro	Acabados				2	Residencial	Regular	Unifamiliar	Ninguno	Ninguno	No	Ninguno	Ninguno	No	No	Ninguno
2021-08-01 17:36:52	2021-08-01	Maria isabel hurtado	Informante 52	M	57	7	Medio	M20			Propietario 52	Propietario	Alto		Alto		Alto		45	4	1	1	No	No	Energía, Agua, Gas, Telefonía	Sanitario, Lavamanos, Ducha, Zona de ropas	Sí	Sí	Mortero	No	Muros portantes, Mampostería	Madera	Zinc	Si				1	Residencial	Bueno	Unifamiliar	Deportivos, Centro educativo	El Hatillo o El Tablazo	Sí	Lugar para tomar cerveza y jugar cartas		No	No
2021-08-01 17:45:24			Informante 53	NR	49	9	Medio	M17			Propietario 53	Propietario	Alto		Medio		Bajo		28	3	1	1	No	No	Energía, Agua, Recolección de basuras, Alcantarillado	Sanitario, Zona de ropas	No	No	Mortero	No	Mampostería	Ladrillo a la vista	Zinc					1	Residencial	Regular	Unifamiliar	Ninguno		Sí			Sí	No
2021-08-01 17:47:31	2021-08-01	Maria fernanda echeverri	Informante 54	F	49	32	Alto	A24			Propietario 54	Propietario	Bajo	Medio	Bajo	Medio	Bajo	Medio	75	4	1	2	Ninguna	Sí	Energía, Agua	Sanitario, Lavamanos, Ducha, Zona de ropas	Sí	Sí	Tierra	No	Mampostería	Tapia	Zinc	No				1	Residencial	Regular	Unifamiliar	Ninguno	Ninguno	No	Ninguno	Ninguno	No	No	Ninguno
2021-08-01 17:50:51	2021-08-01	Luis Eduardo Trujillo	Informante 55	M	77	23	Bajo	16A	6415022	-75402683	Propietario 55	Propietario	Bajo	Bajo	Bajo	Bajo	Bajo	Bajo	72	1	1	1	Atiende una tienda	Sí	Energía, Agua	Sanitario, Ducha, Zona de ropas	No	No	Mortero	No	Mampostería	Ladrillo a la vista	Zinc	Si, tiene filtraciónes de agua				1	Mixto	Regular	Unifamiliar	Ninguno	Ninguno	Sí	Salón comunal	Salón comunal	Sí	No	Ninguno
2021-08-01 17:53:06	2021-08-01	Asly	Informante 56	M	37	2 años	Alto	17	6412815	-75407524	Propietario 56	Arrendatario	Medio	Alto	Alto	Alto	Alto	Alto		5	1	1	Si hace parte de una habitación	Sí	Energía, Agua	Sanitario, Lavamanos, Ducha	Sí	Sí	Mortero	No	Mampostería	Ladrillo a la vista	Teja de barro	N/A				1	Mixto	Regular	Unifamiliar	Asistencia social	Salón comunal	Sí	Salón comunal	Salón comunal	Sí	No	N/A
2021-08-01 17:54:33	2021-08-01	Maria fernanda echeverri	Informante 57	M	47	3	Alto	A26			Propietario 57	Arrendatario	Bajo	Medio	Bajo	Medio	Bajo	Medio	12	2	1	1	No	No	Energía, Agua	Sanitario, Ducha	Sí	No	Mortero	No	Mampostería	Material reciclado	Zinc					1	Residencial	Malo	Unifamiliar	Ninguno	Ningunp	No	Ninguno	Ninguno	No	No	Ninguno
2021-08-01 17:54:57	2021-08-01	Melissa Arango	Informante 58	F	29	19	Medio	M23			Propietario 58	Poseedor	Bajo		Bajo		Bajo		160	2	1	1	Si	Sí	Energía, Agua, Gas, Recolección de basuras, Alcantarillado, Internet	Sanitario, Ducha, Zona de ropas	Sí	Sí	Mortero	No		Madera	Asbesto cemento					1	Mixto	Bueno	Unifamiliar	Centro de salud, Deportivos, Centro educativo	Colegio, hospital, cancha	Sí	Caseta comunal	Si	Sí	Sí
2021-08-01 17:57:50	2021-08-01	Valeri madrid	Informante 59	F	35	6	Bajo	18	6.41496	-75.4941	Propietario 59	Propietario	Alto	Alto	Alto	Alto	Alto	Alto	70	5	1	1	Ninguna	No	Energía, Agua	Sanitario	Sí	Sí	Mortero	Sí	Mampostería	Madera, Tapia	Zinc	Termunacuones de los espacios				1	Residencial	Regular	Unifamiliar	Ninguno	Ninguna	No	Caseta social	Ninguna	No	No	Ninguno
2021-08-01 18:03:52	2021-08-01	Maria isabel hurtado	Informante 60	M	57	19	Medio	M25			Propietario 60	Propietario	Alto		Bajo		Bajo		24	1	1	1	No	No	Energía, Agua, Gas		No	No	Mortero	Sí		Madera	Zinc	Si				1	Residencial	Malo	Unifamiliar			Sí	Casa de vecinos		Sí	No
2021-08-01 18:04:16	2021-08-01	Juan Esteban Marín Ribón	Informante 61	M	52	7	Bajo	16a			Propietario 61	Propietario	Bajo	Bajo	Bajo	Bajo	Bajo	Bajo	52	2	1	0	No	Sí	Energía, Agua, Gas, Recolección de basuras, Alcantarillado	Sanitario, Lavamanos, Ducha, Zona de ropas	Sí	Sí	Baldosa cerámica	No	Muros portantes, Mampostería	Ladrillo revocado	Asbesto cemento	Cielo raso				1	Residencial	Bueno	Unifamiliar	Centro de salud, Deportivos	No	Sí	Tiendas	Tiendas	No	Sí	Punto de encuentro
2021-08-01 18:05:53	2021-08-01	Maria fernanda echeverri	Informante 62	F	57	10	Alto	A26			Propietario 62	Propietario	Bajo	Medio	Medio	Medio	Medio	Alto	35	4	1	1	No	No	Energía, Agua	Sanitario, Ducha	No	No	Baldosa común	No	Prefabricado	Material reciclado	Zinc	Si ampliar la casa				1	Residencial	Malo	Unifamiliar	Ninguno	No	No	No	No	No	No	No
2021-08-01 18:09:30	2021-08-01	Maria fernanda echeverri	Informante 63	F	36	3	Alto	A 30			Propietario 63	Arrendatario	Bajo	Medio	Bajo	Medio	Bajo	Medio	16	1	1	1	Ninguna	Sí	Energía, Agua	Sanitario, Ducha, Zona de ropas	Sí	Sí	Mortero	No	Prefabricado	Material reciclado	Zinc	No				1	Residencial	Malo	Unifamiliar	Ninguno	Ninguno	No	Ninguno	Ninguno	No	No	Ninguno
2021-08-01 18:16:48	2021-08-01	Maria fernanda echeverri	Informante 64	F	59	10	Alto	A 32			Propietario 64	Propietario	Bajo	Medio	Bajo	Medio	Bajo	Medio	75	11	3	5	Ninguna	No	Energía, Agua	Sanitario, Ducha, Zona de ropas	Sí	Sí	Mortero	Sí	Mampostería	Ladrillo a la vista	Zinc	Si ampliarla				1	Residencial	Regular	Unifamiliar	Ninguno	Ninguno	No	Ninguno	Ninguno	No	No	Ninguno
2021-08-01 18:20:09	2021-08-01	Melissa Arango	Informante 65	F	74	20	Medio	M24			Propietario 65	Poseedor	Bajo		Medio		Alto		70	8	1	2	Si	No	Energía, Agua, Internet	Sanitario, Ducha, Zona de ropas	Sí	Sí	Mortero	No	Mampostería	Ladrillo revocado	Zinc					1	Mixto	Bueno	Unifamiliar		Barbosa	No			Sí	No
2021-08-01 18:20:47	2021-08-01	Estefanía Lopera Ruiz	Informante 66	F	51	19	Alto	AZ2			Propietario 66	Propietario	Alto		Medio		Alto		30	5	1	1	No	No	Energía, Agua, Recolección de basuras, Alcantarillado	Sanitario, Ducha, Zona de ropas	No	No	Mortero	No	Mampostería	Ladrillo a la vista	Zinc	Sí, cocina, baño.				1	Residencial	Regular	Unifamiliar	Ninguno		Sí	Caseta comunal, cancha.	A veces los usan.	Sí	No	No saben mucho de estos lugares.
2021-08-01 18:22:18	2021-08-01	Asly	Informante 67	F	47	25	Alto	19			Propietario 67	Propietario	Bajo	Alto	Bajo	Alto	Bajo	Alto		6	2	3	No	Sí	Energía, Agua, Internet	Sanitario, Lavamanos, Ducha	Sí	Sí	Madera	No	Mampostería, Pórticos	Ladrillo a la vista	Zinc	Techo y hacer otro nivel				2	Residencial	Regular	Bifamiliar	Asistencia social	Ninguno	Sí	Salón comunal		Sí	No
2021-08-01 18:26:50	2021-08-01	Maria fernanda echeverri	Informante 68	M	66	19	Alto	A34			Propietario 68	Arrendatario	Bajo	Medio	Bajo	Medio	Bajo	Medio	50	2	1	1	No	No	Energía, Agua	Sanitario, Lavamanos, Ducha, Zona de ropas	Sí	Sí	Mortero	No	Prefabricado	Material reciclado	Zinc	Si meiorar materialidad				1	Residencial	Malo	Unifamiliar	Ninguno	Ninguno	No	Ninguno	Ninguno	No	No	Ninguno
2021-08-01 18:26:55	2021-08-01	Christian Mesa	Informante 69	M	23	20	Medio	M28			Propietario 69	Poseedor	Alto		Bajo		Bajo		20	1	1	1	Toda la casa	No	Energía, Recolección de basuras		Sí	Sí	Mortero	Sí	Mampostería	Bloque a la vista	Zinc	Servicios cocina y habitacion				1	Residencial	Bueno	Unifamiliar	Deportivos, Centro educativo	Cancha	Sí	Tienda	Tienda	Sí	No	No sabe
2021-08-01 18:32:31	2021-08-01	Maria isabel hurtado	Informante 70	F	59	24	Medio	M31			Propietario 70	Propietario	Bajo		Bajo		Alto		80	9	3	3	Tienda	Sí	Energía, Agua, Gas, Internet	Sanitario, Lavamanos, Ducha, Zona de ropas	Sí	Sí	Mortero		Muro vaciado	Ladrillo revocado, Concreto vaciado	Zinc					1	Residencial	Regular	Trifamiliar	Centro educativo	El Hatillo	No				No
2021-08-01 18:39:10	2021-08-01	Valeria madrid	Informante 71	M	81	8	Medio		6413722	-75406294	Propietario 71	Propietario	Medio	Medio	Bajo	Bajo	Bajo	Bajo	40	7	1	1	No	No	Energía, Agua	Sanitario	Sí	Sí	Baldosa común	No	Palafitos, Mampostería	Madera, Tapia	Zinc	Eñ baño destapado, los cuartos apenas la cama				1	Residencial	Bueno	Unifamiliar	Ninguno	Ninguna	No	Caseta social	Caseta social	Sí	No	Caseta
2021-08-01 18:52:35	2021-08-01	Melissa Arango	Informante 72	F	67	29	Medio	M36			Propietario 72	Poseedor	Alto		Bajo		Alto		100	4	3	2	Si	Sí	Energía, Agua, Gas	Sanitario, Ducha	No	No	Mortero	No	Mampostería	Ladrillo a la vista	Zinc	Techo				1	Mixto	Malo	Trifamiliar	Ninguno	Centro de salud	Sí	Acá mismo		No	No
[truncated: 13 more columns]
