# Supplementary material for: Ecological urbanism as a condition underpinning urban life for internally displaced peoples in Colombia
Source: PLoS One. 2023 Sep 19;18(9):e0291794. doi: 10.1371/journal.pone.0291794 (PMC10508601; doi:10.1371/journal.pone.0291794)
Supplement: S3 File — Public space or facility observation cards. (XLSX) [file pone.0291794.s003.xlsx]

## Sheet: E.P La Primavera1
FICHA DE ESPACIO PÚBLICO (La Primavera)
UBICACIÓN		FOTOGRAFÍA						CRITERIOS ESPECÍFICOS				OBSERVACIONES
								ESTADO		Bueno		Tipo de amoblamiento/ Materialidad piso/ Usuario que lo usa (niño, adulto, joven)
										Regular
										Deficiente	X
								CONVOCATORIA		Alta
										Media	X
										Baja
								ACCESIBILIDAD		Servidumbre		Lugar creado por la comunidad para encuentros de debate y discusión. Un lugar complementario a La Caseta que se encuentra en la entrada principal.
										Vía	X
										Andén
								CONECTIVIDAD		Sí	X
										No
								AMOBLAMIENTO		Bueno
										Regular
										Deficiente	X
								INTERVENCIÓN		Mantenimiento
										Mejoramiento
DATOS GENERALES										Dotación	X
NOMBRE: La caseta de Don Martín		OCUPACIÓN	Libre	X	COORDENADAS		Latitud: Longitud:			Adecuación
SECTOR: La primavera			Invadido							Recuperación
FECHA: 21 de septiembre 2021		CERRAMIENTO	Sí					PISOS		Duros	X
CÓDIGO: EP_Primavera_Caseta			No	X						Verde
ÁREA LOTE:			Material: -							Blandos
CATEGORÍA							JERARQUÍA
Plaza, plazoleta		Zona verde			Parque recreativo		Metropolitano, Regional			Barrio. Suburbano
Parque		Mirador panorámico			Espacio de encuentro	X	Ciudad			Vecinal, Veredal			X
Parque Lineal Quebrada		Pasaje, bulevar, paseo			Área residual		Zonal, Corregimental
ESQUEMAS EN EL LUGAR

## Sheet: Equipamiento La Primavera1
FICHA DE EQUIPAMIENTOS (La Primavera)
UBICACIÓN					FOTOGRAFÍA						CRITERIOS ESPECÍFICOS				OBSERVACIONES
											ESTADO		Bueno		¿Por dónde se accede?/Hora en la que se observa la apropiación/ Algún mobiliario que no se menciona.
													Regular	X
													Deficiente
											OCUPACIÓN		Activo	X
													Inactivo
											APROPIACIÓN		Alta	X
													Media		Es el espacio más usado en La Primavera ya que allí se realizan todos los encuentros sociales. Es un espacio frecuente pero no se encuentra en bues estado y su dotación no es la adecuada para las actividades que allí se realizan (encuentro de la comunidad para debate y socialización)
													Baja
											MOBILIARIO		Basureras	X
													Bancas	X
													Graderías
													Luminarias	X
													Cubierta
													Tel público
											INTERVENCIÓN		Mejoramiento
													Dotación	X
DATOS GENERALES													Adecuación
NOMBRE: La Caseta					CARÁCTER	Público	X	COORDENADAS		Latitud: 6.41272 Longitud: -75.40856	ACCESIBILIDAD		1		EL equipamiento cuenta con:
SECTOR: La Primavera						Privado							2		Andenes amplios
FECHA: 21 de septiembre 2021					ALTURA:	2 m							3	X	Acceso personas discapacidad
CÓDIGO: EQ_Primavera_JAC					CELDAS DE PARQUEO:	No aplica							4		Superficies continuas
ÁREA LOTE:													5		Vegetación
TIPO DE EQUIPAMIENTO
Educación		Salud			Cultura			Asistencia Social		Recreación y deportes		Comunitario			Otros
Preescolar		Centro de salud			Biblioteca			Hogar de bienestar		Unidad Deportiva		JAC			Fuerza pública
Básica primaria		Puesto de salud			Casa Cultural			Albergue		Parque Recreativo		Sede Social		X	Culto
Media vocacional		Unidad Intermedia			Ludoteca			Asilo		Placa Polideportiva		Edu. No formal			Servicios públicos
Técnica		Hospital			Otro			Otro		Escenario Deportivo		Otro			Transporte
ESQUEMAS EN EL LUGAR

## Sheet: Equipamiento La Primavera2
FICHA DE EQUIPAMIENTOS (La Primavera)
UBICACIÓN					FOTOGRAFÍA						CRITERIOS ESPECÍFICOS				OBSERVACIONES
											ESTADO		Bueno	X	¿Por dónde se accede?/Hora en la que se observa la apropiación/ Algún mobiliario que no se menciona.
													Regular
													Deficiente
											OCUPACIÓN		Activo	X
													Inactivo
											APROPIACIÓN		Alta	X
													Media		La problación de La Primavera se caracteriza por ser muy creyente y asistir al culto los domingos (generalmente)
													Baja
											MOBILIARIO		Basureras
													Bancas	X
													Graderías
													Luminarias	X
													Cubierta	X
													Tel público
											INTERVENCIÓN		Mejoramiento
													Dotación	X
DATOS GENERALES													Adecuación
NOMBRE: Ministerio Evagelístico Fe y Oración					CARÁCTER	Público		COORDENADAS		Latitud: 6.41501 Longitud: -75.40316	ACCESIBILIDAD		1		EL equipamiento cuenta con:
SECTOR: La Primavera						Privado	X						2		Andenes amplios
FECHA: 21 de septiembre 2021					ALTURA:	8 m							3	X	Acceso personas discapacidad
CÓDIGO: EQ_Primavera_Ministerio					CELDAS DE PARQUEO:	No aplica							4		Superficies continuas
ÁREA LOTE:													5		Vegetación
TIPO DE EQUIPAMIENTO
Educación		Salud			Cultura			Asistencia Social		Recreación y deportes		Comunitario			Otros
Preescolar		Centro de salud			Biblioteca			Hogar de bienestar		Unidad Deportiva		JAC			Fuerza pública
Básica primaria		Puesto de salud			Casa Cultural			Albergue		Parque Recreativo		Sede Social			Culto	X
Media vocacional		Unidad Intermedia			Ludoteca			Asilo		Placa Polideportiva		Edu. No formal			Servicios públicos
Técnica		Hospital			Otro			Otro		Escenario Deportivo		Otro			Transporte
ESQUEMAS EN EL LUGAR

## Sheet: Equipamiento La Primavera3 
FICHA DE EQUIPAMIENTOS (La Primavera)
UBICACIÓN					FOTOGRAFÍA						CRITERIOS ESPECÍFICOS				OBSERVACIONES
											ESTADO		Bueno		¿Por dónde se accede?/Hora en la que se observa la apropiación/ Algún mobiliario que no se menciona.
													Regular
													Deficiente	X
											OCUPACIÓN		Activo	X
													Inactivo
											APROPIACIÓN		Alta
													Media	X	Zona verde cercana al río que los niños adoptaron como cancha de fútbol para divertirsen. Colocaron dos porterías y es su espacio de juego. Es un lugar peligroso debido a que el río se puede crecer.
													Baja
											MOBILIARIO		Basureras
													Bancas
													Graderías
													Luminarias
													Cubierta
													Tel público
											INTERVENCIÓN		Mejoramiento
													Dotación
DATOS GENERALES													Adecuación
NOMBRE: Cancha					CARÁCTER	Público	X	COORDENADAS		Latitud: 6.41431 Longitud: -75.4048	ACCESIBILIDAD		1	X	EL equipamiento cuenta con:
SECTOR: La Primavera						Privado							2		Andenes amplios
FECHA: 21 de septiembre 2021					ALTURA:	/							3		Acceso personas discapacidad
CÓDIGO: EQ_Primavera_Cancha1					CELDAS DE PARQUEO:	No aplica							4		Superficies continuas
ÁREA LOTE:													5		Vegetación
TIPO DE EQUIPAMIENTO
Educación		Salud			Cultura			Asistencia Social		Recreación y deportes		Comunitario			Otros
Preescolar		Centro de salud			Biblioteca			Hogar de bienestar		Unidad Deportiva		JAC			Fuerza pública
Básica primaria		Puesto de salud			Casa Cultural			Albergue		Parque Recreativo		Sede Social			Culto
Media vocacional		Unidad Intermedia			Ludoteca			Asilo		Placa Polideportiva		Edu. No formal			Servicios públicos
Técnica		Hospital			Otro			Otro		Escenario Deportivo	X	Otro			Transporte
ESQUEMAS EN EL LUGAR

## Sheet: Equipamiento La Primavera4 
FICHA DE EQUIPAMIENTOS (La Primavera)
UBICACIÓN					FOTOGRAFÍA						CRITERIOS ESPECÍFICOS				OBSERVACIONES
											ESTADO		Bueno	X	¿Por dónde se accede?/Hora en la que se observa la apropiación/ Algún mobiliario que no se menciona.
													Regular
													Deficiente
											OCUPACIÓN		Activo	X
													Inactivo
											APROPIACIÓN		Alta	X
													Media		Colegio al que varios niños acuden para su educación. El recorrido desde el asentamiento es peligroso ya que ellos deben cruzar la autopista y luego subir caminando por zonas empinadas. En transporte particular se llega más facilmente.
													Baja
											MOBILIARIO		Basureras	X
													Bancas	X
													Graderías
													Luminarias	X
													Cubierta	X
													Tel público
											INTERVENCIÓN		Mejoramiento
													Dotación	X
DATOS GENERALES													Adecuación
NOMBRE: Institución Educativa Rural El Tablazo					CARÁCTER	Público	X	COORDENADAS		Latitud: 6.41431 Longitud: -75.4048	ACCESIBILIDAD		1		EL equipamiento cuenta con:
SECTOR: La Primavera						Privado							2	X	Andenes amplios
FECHA: 27 de marzo 2022					ALTURA:	3 pisos							3		Acceso personas discapacidad
CÓDIGO: EQ_Primavera_IETablazo					CELDAS DE PARQUEO:	No aplica							4		Superficies continuas
ÁREA LOTE:													5		Vegetación
TIPO DE EQUIPAMIENTO
Educación		Salud			Cultura			Asistencia Social		Recreación y deportes		Comunitario			Otros
Preescolar		Centro de salud			Biblioteca			Hogar de bienestar		Unidad Deportiva		JAC			Fuerza pública
Básica primaria	X	Puesto de salud			Casa Cultural			Albergue		Parque Recreativo		Sede Social			Culto
Media vocacional		Unidad Intermedia			Ludoteca			Asilo		Placa Polideportiva		Edu. No formal			Servicios públicos
Técnica		Hospital			Otro			Otro		Escenario Deportivo		Otro			Transporte
ESQUEMAS EN EL LUGAR

## Sheet: Equipamiento La Primavera5 
FICHA DE EQUIPAMIENTOS (La Primavera)
UBICACIÓN					FOTOGRAFÍA						CRITERIOS ESPECÍFICOS				OBSERVACIONES
											ESTADO		Bueno		¿Por dónde se accede?/Hora en la que se observa la apropiación/ Algún mobiliario que no se menciona.
													Regular	X
													Deficiente
											OCUPACIÓN		Activo	X
													Inactivo
											APROPIACIÓN		Alta	X
													Media		Don Martín comenta que la cancha fue creada por la misma comunidad y que muchos niños y jóvenes visitan el espacio para su recreación. Es una cancha en arena, cuenta con luminarias pero no hay certeza si en este momento sirven. Queda al lado de la autopista, donde el cruce desde el asentamiento es peligroso.
													Baja
											MOBILIARIO		Basureras
													Bancas
													Graderías
													Luminarias	X
													Cubierta
													Tel público
											INTERVENCIÓN		Mejoramiento
													Dotación	X
DATOS GENERALES													Adecuación
NOMBRE: Cancha San Judas					CARÁCTER	Público	X	COORDENADAS		Latitud: 6.4140722 Longitud: -75.40747	ACCESIBILIDAD		1		EL equipamiento cuenta con:
SECTOR: La Primavera						Privado							2		Andenes amplios
FECHA: 27 de marzo 2022					ALTURA:	No aplica							3	X	Acceso personas discapacidad
CÓDIGO: EQ_Primavera_Cancha2					CELDAS DE PARQUEO:	No aplica							4		Superficies continuas
ÁREA LOTE: 1611.849 m²													5		Vegetación
TIPO DE EQUIPAMIENTO
Educación		Salud			Cultura			Asistencia Social		Recreación y deportes		Comunitario			Otros
Preescolar		Centro de salud			Biblioteca			Hogar de bienestar		Unidad Deportiva		JAC			Fuerza pública
Básica primaria		Puesto de salud			Casa Cultural			Albergue		Parque Recreativo		Sede Social			Culto
Media vocacional		Unidad Intermedia			Ludoteca			Asilo		Placa Polideportiva		Edu. No formal			Servicios públicos
Técnica		Hospital			Otro			Otro		Escenario Deportivo	X	Otro			Transporte
ESQUEMAS EN EL LUGAR

## Sheet: Equipamiento La Primavera6 
FICHA DE EQUIPAMIENTOS (La Primavera)
UBICACIÓN					FOTOGRAFÍA						CRITERIOS ESPECÍFICOS				OBSERVACIONES
											ESTADO		Bueno	X	¿Por dónde se accede?/Hora en la que se observa la apropiación/ Algún mobiliario que no se menciona.
													Regular
													Deficiente
											OCUPACIÓN		Activo	X
													Inactivo
											APROPIACIÓN		Alta
													Media	X	El cementerio queda retirado del asentamiento si se realiza el trayecto caminando. La otra opción es tomar el bus que pasa en la autopista. Para acceder a el se hace desde la via hacia el hatillo (el bus te deja a todo el frente) y cerca del mismo se encuentra el colegio El Hatillo.
													Baja
											MOBILIARIO		Basureras	X
													Bancas
													Graderías
													Luminarias	X
													Cubierta	X
													Tel público
											INTERVENCIÓN		Mejoramiento
													Dotación	X
DATOS GENERALES													Adecuación
NOMBRE: Cementerio de El Hatillo					CARÁCTER	Público		COORDENADAS		Latitud: 6.414110 Longitud: -75.39250	ACCESIBILIDAD		1		EL equipamiento cuenta con:
SECTOR: La Primavera						Privado	X						2		Andenes amplios
FECHA: 27 de marzo 2022					ALTURA:	1 nivel							3		Acceso personas discapacidad	X
CÓDIGO: EQ_Primavera_Cementerio					CELDAS DE PARQUEO:	X							4	X	Superficies continuas
ÁREA LOTE: 3399.822 m²													5		Vegetación	X
TIPO DE EQUIPAMIENTO
Educación		Salud			Cultura			Asistencia Social		Recreación y deportes		Comunitario			Otros
Preescolar		Centro de salud			Biblioteca			Hogar de bienestar		Unidad Deportiva		JAC			Fuerza pública
Básica primaria		Puesto de salud			Casa Cultural			Albergue		Parque Recreativo		Sede Social			Culto	X
Media vocacional		Unidad Intermedia			Ludoteca			Asilo		Placa Polideportiva		Edu. No formal			Servicios públicos
Técnica		Hospital			Otro			Otro		Escenario Deportivo		Otro			Transporte
ESQUEMAS EN EL LUGAR

## Sheet: Equipamiento La Primavera7
FICHA DE EQUIPAMIENTOS (La Primavera)
UBICACIÓN					FOTOGRAFÍA						CRITERIOS ESPECÍFICOS				OBSERVACIONES
											ESTADO		Bueno	X	¿Por dónde se accede?/Hora en la que se observa la apropiación/ Algún mobiliario que no se menciona.
													Regular
													Deficiente
											OCUPACIÓN		Activo	X
													Inactivo
											APROPIACIÓN		Alta
													Media	X	El colegio queda retirado del asentamiento si se realiza el trayecto caminando. La otra opción es tomar el bus que pasa en la autopista. Para acceder a el se hace desde la via hacia el hatillo (el bus te deja a todo el frente) y cerca del mismo se encuentra el cementerio
													Baja
											MOBILIARIO		Basureras	X
													Bancas
													Graderías	X
													Luminarias	X
													Cubierta	X
													Tel público
											INTERVENCIÓN		Mejoramiento
													Dotación	X
DATOS GENERALES													Adecuación
NOMBRE: I.E Rural El Hatillo					CARÁCTER	Público	X	COORDENADAS		Latitud: 6.4134018 Longitud: -75.391911	ACCESIBILIDAD		1		EL equipamiento cuenta con:
SECTOR: La Primavera						Privado							2		Andenes amplios
FECHA: 27 de marzo 2022					ALTURA:	2 niveles							3		Acceso personas discapacidad	X
CÓDIGO: EQ_Primavera_IERHatillo					CELDAS DE PARQUEO:	X							4	X	Superficies continuas
ÁREA LOTE: 3611.559 m²													5		Vegetación	X
TIPO DE EQUIPAMIENTO
Educación		Salud			Cultura			Asistencia Social		Recreación y deportes		Comunitario			Otros
Preescolar		Centro de salud			Biblioteca			Hogar de bienestar		Unidad Deportiva		JAC			Fuerza pública
Básica primaria		Puesto de salud			Casa Cultural			Albergue		Parque Recreativo		Sede Social			Culto
Media vocacional	X	Unidad Intermedia			Ludoteca			Asilo		Placa Polideportiva		Edu. No formal			Servicios públicos
Técnica		Hospital			Otro			Otro		Escenario Deportivo		Otro			Transporte
ESQUEMAS EN EL LUGAR
